# Supplementary material for: Home at Last II: Gerbera hieracioides (Kunth) Zardini (Mutisieae, Asteraceae) is really a Chaptalia
Source: PhytoKeys. 2018 Feb 9;(95):93–106. doi: 10.3897/phytokeys.95.22916 (PMC5904492; doi:10.3897/phytokeys.95.22916)
Supplement: XML Treatment for Chaptalia hieracioides [file phytokeys.95.22916-treatment1.xml]

<!DOCTYPE tp:taxon-treatment
  PUBLIC "-//TaxonX//DTD Taxonomic Treatment Publishing DTD v0 20100105//EN" "tax-treatment-NSO.dtd">
<tp:taxon-treatment xmlns:tp="http://www.plazi.org/taxpub"><tp:treatment-meta><kwd-group><label>Taxon classification</label><kwd><named-content xmlns:xlink="http://www.w3.org/1999/xlink" content-type="kingdom">Plantae</named-content></kwd><kwd><named-content xmlns:xlink="http://www.w3.org/1999/xlink" content-type="order">Asterales</named-content></kwd><kwd><named-content xmlns:xlink="http://www.w3.org/1999/xlink" content-type="family">Asteraceae</named-content></kwd></kwd-group><mixed-citation publication-type="journal"><person-group><name><surname>Xu</surname><given-names>Xiaodan</given-names></name><name><surname>Zheng</surname><given-names>Wei</given-names></name><name><surname>Funk</surname><given-names>Vicki A.</given-names></name><name><surname>Wen</surname><given-names>Jun</given-names></name></person-group><article-title>Home at Last II: <italic><tp:taxon-name><tp:taxon-name-part taxon-name-part-type="genus" reg="Gerbera">Gerbera</tp:taxon-name-part> <tp:taxon-name-part taxon-name-part-type="species" reg="hieracioides">hieracioides</tp:taxon-name-part></tp:taxon-name></italic> (Kunth) Zardini (<tp:taxon-name><tp:taxon-name-part taxon-name-part-type="tribe">Mutisieae</tp:taxon-name-part></tp:taxon-name>, <tp:taxon-name><tp:taxon-name-part taxon-name-part-type="family">Asteraceae</tp:taxon-name-part></tp:taxon-name>) is really a <italic><tp:taxon-name><tp:taxon-name-part taxon-name-part-type="genus" reg="Chaptalia">Chaptalia</tp:taxon-name-part></tp:taxon-name></italic></article-title><source>PhytoKeys</source><day>9</day><month>2</month><year>2018</year><volume>2018</volume><issue>95</issue><fpage>93</fpage><lpage>106</lpage><pub-id pub-id-type="doi">10.3897/phytokeys.95.22916</pub-id></mixed-citation></tp:treatment-meta><tp:nomenclature><tp:taxon-name>
              <tp:taxon-name-part taxon-name-part-type="genus" reg="Chaptalia">Chaptalia</tp:taxon-name-part>
              <tp:taxon-name-part taxon-name-part-type="species" reg="hieracioides">hieracioides</tp:taxon-name-part>
              <object-id xmlns:xlink="http://www.w3.org/1999/xlink" content-type="ipni" xlink:type="simple">urn:lsid:ipni.org:names:60476046-2</object-id>
            </tp:taxon-name><tp:taxon-authority>(Kunth) X.-D.Xu &amp; W.Zheng</tp:taxon-authority><tp:taxon-status xmlns:xlink="http://www.w3.org/1999/xlink" xlink:type="simple">comb. nov.</tp:taxon-status><tp:nomenclature-citation-list><tp:nomenclature-citation><tp:taxon-name>
              <tp:taxon-name-part taxon-name-part-type="genus" reg="Chaptalia"/><tp:taxon-name-part taxon-name-part-type="species" reg="hieracioides"/></tp:taxon-name><comment>Basionym: <tp:taxon-name><tp:taxon-name-part taxon-name-part-type="genus" reg="Onoseris">Onoseris</tp:taxon-name-part> <tp:taxon-name-part taxon-name-part-type="species" reg="hieracioides">hieracioides</tp:taxon-name-part></tp:taxon-name> Kunth, Nov. Gen. Sp. [H. B. K.] 4 (ed. folio): 5, Tab. 304. 1818; 4 (ed. quarto): 7, Tab. 304. 1820. <bold>Type</bold>: Ecuador: “Alousi”, A.J.A. Bonpland 3233 (Lectotype: P00322236, here designated). </comment></tp:nomenclature-citation><tp:nomenclature-citation><tp:taxon-name>
                  <tp:taxon-name-part taxon-name-part-type="genus" reg="Trichocline">Trichocline</tp:taxon-name-part> <tp:taxon-name-part taxon-name-part-type="species" reg="peruviana">peruviana</tp:taxon-name-part></tp:taxon-name><comment>Hieron., Bot. Jahrb. Syst. 21: 368. 1895. [according to IPNI]</comment></tp:nomenclature-citation><tp:nomenclature-citation><tp:taxon-name>
                  <tp:taxon-name-part taxon-name-part-type="genus" reg="Trichocline">Trichocline</tp:taxon-name-part> <tp:taxon-name-part taxon-name-part-type="species" reg="hieracioides">hieracioides</tp:taxon-name-part></tp:taxon-name><comment>(Kunth) Ferreyra, J. Arnold Arbor. 25: 394. 1944, comb. illeg. non Baker (1884).</comment></tp:nomenclature-citation><tp:nomenclature-citation><tp:taxon-name>
                  <tp:taxon-name-part taxon-name-part-type="genus" reg="Gerbera">Gerbera</tp:taxon-name-part> <tp:taxon-name-part taxon-name-part-type="species" reg="hieracioides">hieracioides</tp:taxon-name-part></tp:taxon-name><comment>(Kunth) Zardini, Bol. Soc. Argent. Bot. 16(1–2): 105. 1974.</comment></tp:nomenclature-citation><tp:nomenclature-citation><tp:taxon-name>
                  <tp:taxon-name-part taxon-name-part-type="genus" reg="Trichocline">Trichocline</tp:taxon-name-part> <tp:taxon-name-part taxon-name-part-type="species" reg="beckerae">beckerae</tp:taxon-name-part></tp:taxon-name><comment>(as ‘beckeri’) H.Rob., Phytologia 65(1): 47. 1988.</comment></tp:nomenclature-citation></tp:nomenclature-citation-list></tp:nomenclature></tp:taxon-treatment>
